# Supplementary material for: Direct interaction of Ikaros and Foxp1 modulates expression of the G protein-coupled receptor G2A in B-lymphocytes and acute lymphoblastic leukemia
Source: Oncotarget. 2016 Aug 30;7(40):65923–36. doi: 10.18632/oncotarget.11688 (PMC5323203; doi:10.18632/oncotarget.11688)
Supplement: Supplementary file 2 [file oncotarget-07-65923-s002.xls]

## Sheet: Feuil1
Results of RT² Profiler™ PCR Array Mouse Cell Cycle (Qiagen)
Symbol	Well	AVG ΔCt (Ct(GOI) - Ave Ct (HKG))		2^-ΔCt		Fold Change	Fold Up- or Down-Regulation
		Test	Control	Test	Control	Test /Control	Test /Control
Abl1	A01	9.045	9.555	0.00189314	0.00132941	1.42405	1.42405
Ak1	A02	9.025	8.735	0.00191957	0.00234695	0.817902	-1.22264
Apbb1	A03	9.175	8.325	0.00173001	0.00311835	0.554785	-1.8025
Atm	A04	5.115	5.175	0.0288557	0.0276802	1.04247	1.04247
Brca1	A05	5.295	5.305	0.025471	0.0252951	1.00696	1.00696
Brca2	A06	6.135	5.895	0.0142292	0.0168046	0.846745	-1.18099
Camk2a	A07	8.235	6.885	0.00331908	0.00846074	0.392292	-2.54912
Camk2b	A08	6.605	6.805	0.010273	0.00894316	1.1487	1.1487
Casp3	A09	3.165	3.395	0.111491	0.0950612	1.17283	1.17283
Ccna1	A10	7.945	6.405	0.00405804	0.0118006	0.343885	-2.90795
Ccna2	A11	2.145	2.215	0.226095	0.215387	1.04972	1.04972
Ccnb1	A12	1.195	1.575	0.436786	0.335643	1.30134	1.30134
Ccnb2	B01	2.645	3.045	0.159873	0.121161	1.31951	1.31951
Ccnc	B02	5.685	6.215	0.0194377	0.0134617	1.44393	1.44393
Ccnd1	B03	7.125	7.475	0.00716409	0.00562083	1.27456	1.27456
Ccne1	B04	5.835	6.285	0.0175182	0.0128241	1.36604	1.36604
Ccnf	B05	3.865	4.035	0.0686308	0.061002	1.12506	1.12506
Cdc25a	B06	4.425	4.605	0.0465524	0.041092	1.13288	1.13288
Cdk2	B07	3.145	3.485	0.113047	0.0893121	1.26576	1.26576
Cdk4	B08	2.155	2.275	0.224533	0.206613	1.08673	1.08673
Cdk5rap1	B09	7.145	7.085	0.00706546	0.0073655	0.959264	-1.04247
Cdkn1a	B10	2.035	1.575	0.244008	0.335643	0.726986	-1.37554
Cdkn1b	B11	6.275	6.355	0.0129133	0.0122167	1.05702	1.05702
Cdkn2a	B12	3.765	4.025	0.0735567	0.0614263	1.19748	1.19748
Chek1	C01	4.165	4.425	0.0557455	0.0465524	1.19748	1.19748
Cks1b	C02	2.125	1.935	0.229251	0.261521	0.876606	-1.14076
Ddit3	C03	5.475	4.205	0.0224833	0.0542212	0.41466	-2.41162
Dnajc2	C04	3.695	3.975	0.0772137	0.0635925	1.21419	1.21419
Dst	C05	11.455	9.785	0.000356206	0.0011335	0.314253	-3.18215
E2f1	C06	5.345	5.405	0.0246034	0.0236011	1.04247	1.04247
E2f2	C07	6.855	6.535	0.00863852	0.0107837	0.80107	-1.24833
E2f3	C08	5.535	5.915	0.0215675	0.0165732	1.30134	1.30134
E2f4	C09	3.895	3.935	0.0672184	0.0653803	1.02811	1.02811
Gadd45a	C10	7.185	7.425	0.00687226	0.00581905	1.18099	1.18099
Gpr132	C11	7.695	9.195	0.00482585	0.0017062	2.82843	2.82843
Hus1	C12	6.435	6.735	0.0115577	0.00938778	1.23114	1.23114
Inha	D01	9.615	8.245	0.00127525	0.00329616	0.386891	-2.58471
Itgb1	D02	2.985	3.045	0.126306	0.121161	1.04247	1.04247
Macf1	D03	4.495	4.415	0.0443476	0.0468762	0.946058	-1.05702
Mad2l1	D04	4.885	5.305	0.033843	0.0252951	1.33793	1.33793
Mcm2	D05	2.815	3.065	0.142102	0.119493	1.18921	1.18921
Mcm3	D06	2.535	2.615	0.17254	0.163232	1.05702	1.05702
Mcm4	D07	2.065	2.125	0.238986	0.229251	1.04247	1.04247
Mdm2	D08	3.835	3.975	0.0700729	0.0635925	1.10191	1.10191
Mki67	D09	2.045	1.905	0.242322	0.267016	0.907519	-1.10191
Mre11a	D10	5.145	5.195	0.0282619	0.0272992	1.03526	1.03526
Msh2	D11	3.915	3.845	0.066293	0.0695889	0.952638	-1.04972
Mtbp	D12	6.785	6.455	0.009068	0.0113986	0.795536	-1.25701
Myb	E01	0.985	1.345	0.505226	0.393654	1.28343	1.28343
Nek2	E02	7.535	7.915	0.00539186	0.00414331	1.30134	1.30134
Nfatc1	E03	5.255	5.485	0.0261871	0.022328	1.17283	1.17283
Notch2	E04	8.315	8.435	0.00314004	0.00288943	1.08673	1.08673
Npm2	E05	11.595	11.665	0.000323264	0.000307953	1.04972	1.04972
Pcna	E06	0.535	0.865	0.690159	0.549046	1.25701	1.25701
Pes1	E07	3.515	3.735	0.0874741	0.0751023	1.16473	1.16473
Pkd1	E08	7.545	7.205	0.00535462	0.00677765	0.790041	-1.26576
Pmp22	E09	14.045	13.665	5.91608e-05	7.69884e-05	0.768438	-1.30134
Ppm1d	E10	5.355	5.655	0.0244334	0.0198461	1.23114	1.23114
Ppp2r3a	E11	9.545	9.845	0.00133866	0.00108733	1.23114	1.23114
Ppp3ca	E12	3.945	4.185	0.0649287	0.0549781	1.18099	1.18099
Prm1	F01	12.875	12.845	0.000133119	0.000135916	0.97942	-1.02101
Rad17	F02	5.735	5.195	0.0187756	0.0272992	0.687771	-1.45397
Rad21	F03	3.905	4.035	0.0667541	0.061002	1.09429	1.09429
Rad51	F04	5.845	6.285	0.0173972	0.0128241	1.3566	1.3566
Rad9	F05	5.285	5.545	0.0256482	0.0214185	1.19748	1.19748
Ran	F06	-0.685	-0.655	1.6077	1.57462	1.02101	1.02101
Rbl1	F07	5.065	4.555	0.0298733	0.0425411	0.702222	-1.42405
Rbl2	F08	5.195	5.085	0.0272992	0.029462	0.926588	-1.07923
Sesn2	F09	8.125	7.615	0.00358205	0.00510101	0.702222	-1.42405
Sfn	F10	6.345	5.895	0.0123017	0.0168046	0.732043	-1.36604
Shc1	F11	5.165	5.035	0.0278728	0.030501	0.913831	-1.09429
Skp2	F12	5.545	5.845	0.0214185	0.0173972	1.23114	1.23114
Slfn1	G01	10.465	10.595	0.000707491	0.000646528	1.09429	1.09429
Smc1a	G02	3.485	3.645	0.0893121	0.0799366	1.11729	1.11729
Stag1	G03	4.945	5.405	0.0324643	0.0236011	1.37554	1.37554
Sumo1	G04	1.915	2.505	0.265172	0.176165	1.50525	1.50525
Taf10	G05	3.325	3.375	0.0997873	0.0963882	1.03526	1.03526
Terf1	G06	5.285	5.565	0.0256482	0.0211236	1.21419	1.21419
Tfdp1	G07	2.165	2.005	0.222982	0.249135	0.895025	-1.11729
Psmg2	G08	4.695	4.645	0.0386068	0.0399683	0.965936	-1.03526
Trp53	G09	3.845	4.105	0.0695889	0.0581128	1.19748	1.19748
Trp63	G10	7.735	6.985	0.00469389	0.00789415	0.594604	-1.68179
Tsg101	G11	7.195	7.285	0.00682479	0.00641204	1.06437	1.06437
Wee1	G12	4.385	4.395	0.0478612	0.0475306	1.00696	1.00696
Gusb	H01	2.875	-2.445	0.136313	5.44526	0.0250334	-39.9466
Hprt1	H02	1.395	1.645	0.380245	0.319746	1.18921	1.18921
Hsp90ab1	H03	-0.615	-0.285	1.53156	1.21841	1.25701	1.25701
Gapdh	H04	-0.685	-0.865	1.6077	1.82134	0.882703	-1.13288
Actb	H05	-0.095	-0.495	1.06807	1.40932	0.757858	-1.31951
Supplementary Table S1:
Results of the the RT² Profiler™ PCR Array Mouse Cell Cycle (Qiagen).
RT-QPCR was performed on RNA extracted from B3 cells transduced with either Foxp1 (Test)
or an empty GFP vector (control).
Fold changes and Up- or Down-regulation in Foxp1-transduced cells are shown in the indicated columns.
Gpr132 expression is highlighted in blue.
